# Supplementary material for: Genetic analysis of stress hormone levels in hair of healthy nursery pigs and their relationships with backtest responses
Source: Genetics. 2025 May 14;230(4):iyaf092. doi: 10.1093/genetics/iyaf092 (PMC12341881; doi:10.1093/genetics/iyaf092)
Supplement: iyaf092_Supplementary_Data [file iyaf092_supplementary_data.zip]

Archive with 9 entries (9 files):
- Figure_S1_GENETICS-2025-308121.png
- Figure_S2_GENETICS-2025-308121.png
- Figure_S3_GENETICS-2025-308121.png
- Figure_S4_GENETICS-2025-308121.png
- Figure_S5_GENETICS-2025-308121.png
- Figure_S6_GENETICS-2025-308121.png
- Figure_S7_GENETICS-2025-308121.png
- Supplemental_Figure_Legends_GENETICS-2025-308121.docx
- Supplementary_Data_Access_Procedure_File_GENETICS-2025-308121.pdf
